# Supplementary material for: Versatile and Accessible Magnetic Diagnosis Platform with Different Types of Magnetic Particles for Liquid and Solid Biopsies
Source: Int J Mol Sci. 2023 Jun 20;24(12):10363. doi: 10.3390/ijms241210363 (PMC10299023; doi:10.3390/ijms241210363)
Supplement: Supplementary file 1 [file ijms-24-10363-s001.zip]

Archive with 1 entries (1 files):
- ijms-2394689-supplementary.pdf
